# Supplementary material for: Enhancing Vanadium Redox Flow Battery Performance with ZIF-67-Derived Cobalt-Based Electrode Materials
Source: Molecules. 2024 Oct 26;29(21):5061. doi: 10.3390/molecules29215061 (PMC11547396; doi:10.3390/molecules29215061)
Supplement: Supplementary file 1 [file molecules-29-05061-s001.zip]

Archive with 1 entries (1 files):
- molecules-3253985-supplementary.pdf
